# Supplementary material for: Further development in measuring communicative participation: identifying items to extend the applicability of the communicative participation item bank
Source: J Patient Rep Outcomes. 2023 May 26;7:49. doi: 10.1186/s41687-023-00586-8 (PMC10219900; doi:10.1186/s41687-023-00586-8)
Supplement: Supplementary file 3 — Supplementary Material 3 [file 41687_2023_586_MOESM3_ESM.xlsx]

## Sheet: ICF domain 3
ICF domain 3: communication
Instrument	Reference	Instructional phrase	Item	Response options
ACOM	[37]	How effectively do you…	talk about current/previous work	5-point scale (completely - mostly - somewhat - not very - does not apply to me)
			introduce yourself	5-point scale (completely - mostly - somewhat - not very - does not apply to me)
			find the words you want to say during conversation
			tell a joke
			keep a conversation going
			start a conversation with other people
			correct yourself when people do not understand you
			explain how to do something
			follow conversation about familiar topics
			talk about movies that you have seen
			start a new topic in conversation
			share opinions
			talk with a group of people
			tell people why you can't talk very well
			answer yes/no questions
			write messages in greeting cards
			follow a story someone tells
ALUSCA	[39]	Items are not shown due to copyright
CCRSA	[41]		How confident are you about your ability to talk with people?	11-point scale (Not confident - very confident)
			How confident are you that people understand you when you talk?
CDP	[42]	Items are not shown due to copyright
COAST	[43]		In the past week, how well could you show that you mean Yes or No?	5-point scale (couldn't do it at all - with a lot of difficulty - with some difficulty - quite well - very well)
			In the past week or so, how well could you join in a conversation with a group of people?
			In the past week or so, how well could you understand simple spoken information?
			Nowadays, how well can you show that you don’t understand?
			In the past week or so, how well could you follow a change of subject in a conversation?
COMACT	[44]	How often do you do these activities?	Talk on phone	6-point scale (weekly - fort-nightly - monthly - rarely - not at all - n/a)
			Talk in a small group of people
			Talk in a large group of people
			Talk about photos
			Tell stories & jokes
			Write messages
CPIB	[19]	Does your condition interfere with…	Asking questions in a conversation	4-point scale (not at all - a little - quite a bit - very much)
			Having a conversation about a serious topic
			Communicating in a small group of people
			Bringing up a new topic in casualconversations
			Negotiating
			Communicating with others where and whenyou choose
			Getting your turn in a fast-moving conversation
			Giving someone DETAILED information
			Communicating when you need to saysomething quickly
			Communicating in a large group of people
			Making small talk
			Getting your point across when you are upset
			Making a witty or funny comment in aconversation
			Making a phone call to get information
			Expressing thanks or appreciation
			Having a conversation while riding in a car
			Saying something to get someone’s attention
			Having a conversation in a noisy place
			Taking a phone message
CCQA	[45]		I do have good chats	4-point scale (I strongly agree - I agree - I disagree - I strongly disagree)
			I talk to lots of different people
			I enjoy having a chat
			Most people are helpful when I can’t get the words out
DIP	[46]		I do not feel foolish when I am misunderstood	4-point scale (strongly agree - agree - disagree - strongly disagree)
			I feel stupid when someone asks me to repeat
			I get mad when people do not understand me
			I do not get angry when I cannot make myself understood
			People don’t get embarrassed when I can’t make myself understood
			People pretend to understand what I have said when I know they haven’t
			Most people make an effort to understand what I am saying
			I try other ways of getting my message across when people don’t understand me
			Because of my speech, I listen rather than take part in conversations
EMO-CHEQ	[47]		I have difficulty understanding emotions expressed in speech by men.	5-point scale (strongly disagree - slightly disagree - neither agree or disagree - slightly agree - strongly agree)
			I have difficulty understanding emotions expressed in speech by women.
			I have difficulty understanding emotions expressed in speech by young adults.
			I find that people misinterpret my emotions (e.g. others think I am angry when I am not angry).
			It is harder for me to identify the emotions expressed by others when I'm in a noisy environment.
			I find it challenging to identify emotions expressed by others when there is someone else talking at the same time.
ECD-P	[48]		I tend to withdraw from conversations	4-point scale (strongly disagree - disagree - agree - strongly agree)
			I tell people when I get stuck in a conversation
			I am not able to participate because the conversation goes too fast
			I feel nervous during a conversation
			I feel frustrated during a conversation
			I feel sad during a conversation
			I feel angry during a conversation
			I feel anxious during a conversation
FQLP	[49]		In conversation, I find metaphors and/or sayings irritating	4-point scale (I agree - I tend to agree - I tend not to agree - I do not agree)
HDQLIFE	[50]		It was difficult for other people to understand me.	5-point scale (never - rarely - sometimes - often - always)
			How often did you have to speak slowly for people to understand you?
			How often did other people have difficulty understanding you?
			How often were you unable to maintain a conversation?
			How often did you have to make an effort to carry on a conversation?
			I had to speak slowly for other people to understand me.
SHSE	[51]		Do you have difficulty understanding when someone talks in a whisper?	5-point scale (never - occasionally - half the time - almost always - always)
			Do you have difficulty understanding speech because a partner murmurs or the speech is not clear?
			Do you often misunderstand what someone says?
			Does a partner tell you that your voice is too loud when you speak?
			Do you have difficulty understanding speech on the phone?
			Do you have difficulty understanding speech in dark places?
			Do you ask a communication partner to speak slowly because you feel his or her speech is too fast?
			Do you ask a partner to repeat what he or she said during a conversation?
SHI	[52]		My speech makes it difficult for people to understand me	5-point scale (never - almost never - sometimes - almost always - always)
			People ask me why I’m hard to understand
			I feel annoyed when people ask me to repeat
			I’m tense when talking to others because of my speech
			People have difficulty understanding me in a noisy room
			People ask me to repeat myself when speaking face-to-face.
			I have difficulties to continue a conversation because of my speech
			I feel embarrassed when people ask me to repeat
LwD	[53]		I often need to repeat what I’ve said because people don’t understand me	6-point scale (definitely false - mostly false - partly false - sometimes true - mostly true - definitely true)
			I don’t always understand what people say to me
			I rarely start a conversation
			I make only short remarks in discussions or conversations
			It’s difficult to talk on the telephone
			It’s difficult to talk about emotional things
			I communicate like I want to, but it’s difficult
			I communicate like I want to, but listeners often fill in words or try to help out
			I explain my communication difficulties to other people
			I try to express myself in another way when I’m not understood
			I take a break and rest a little when I notice that I’m not being understood
			I don’t speak if I think that it’ll be hard to make myself understood
OASES-A	[55]	Overall, how do you feel about…	your ability to communicatie (i.e. to get your message across regardless of your fluency)	5-point scale (very positively - somewhat positively - neutral - somewhat negatively - very negatively)
		How often do you…	break eye contact or avoid looking at your listener	5-point scale (never - rarely - sometimes - frequently - always)
			not say what you want to say (e.g. avoid or substitte words, refuse to answer questions, order something you do not want because it is easier to say)
		How difficult is it for you to communicate in the following general situations?	Talking with another person "one-on-one"	5-point scale (not at all difficult - not very difficult - somewhat difficult - very difficult - extremely difficult)
			talking while under time pressure
			Talking in front of a small group of people
			Talking in front of a large group of people
			Talking on the telephone in general
			Initiating conversations with other people (e.g. introducing yourself)
			continuing to speak regardless of how your listener responds to you
			standing up for yourself verbally (e.g. defending your opinion, challenging someone who cuts in line in front of you)
		How difficult is it for you to communicate in the following social situations?	Telling stories or jokes
			asking for information (e.g. asking for directions or other people's opinion)
		How difficult is it for you to communicate in the following situations at home?	Using the telephone at home
		Overall, how much does stuttering interfere with your satisfaction with communication…	in general?	5-point scale (not at all - a little - some - a lot - completely)
QOL-DYS	[56]	You feel difficult in a situation if:	You are at a dinner and you have a conversation with several other people	5-point scale (never - almost never - sometimes - almost always - always)
			You are speaking with someone who is obviously in a hurry
			You are talking to someone that is in another room
			I don’t change topics without letting my listener know
			I make sure that people face me when I am speaking to them
			I ask people to repeat what I have said to them so that I know they have understood
			I get people’s attention before trying to communicate with them
			In difficult speaking situation, I try to position myself so that I can be seen when I am talking
			If someone has misunderstood me, I use different wording when I repeat the message
			If people are not watching me as I speak, I move so that they can see me
			I avoid trying to talk with someone at a distance or someone in the next room
			If someone seems irritated when they cannot understand me, I give up
			Others ignore me if they do not understand what I am saying
			People fill in words for me before I have a chance to complete my thought
			People speak louder when talking to me because they think I have a hearing problem
			When I talk people pretend to understand me
QLQA	[57]		To speak with a group	5-point scale (able to successfully perform the behavior 0% of the time - able to successfully perform the behavior 25% of the time - able to successfully perform the behavior 50% of the time - able to successfully perform the behavior 75% of the tim - able to successfully perform the behavior 100% of the time)
			To speak of a new topic in a conversation
			To follow a conversation with many people
			To take part in a conversation about you
			To understand a joke, proverb, and an expression
			To express your opinion when you make decisions that concern you
			To understand when others speak
			To understand if others speak quickly
			To discuss a question carefully
			To begin a conversation
			To draw someone’s attention in case of need
			To draw someone’s attention using gestures and sounds
SCESS	[58]		Considering all the issues associated with you stuttering, how satisfied are you with your communication in everday speaking situations at the present time?	10-point scale (extremely satisfied - extremely dissatisfied)
SCS	[60]		After the stroke, do you have difficulty understanding what people say?	4-point scale (no problem - mild problem - moderate problem - severe problem)
			Do you have difficulty understanding long conversations?
			Do you ask people to speak louder so you can hear?
			Can you talk on the phone? And make a call?
SGSM	[61]		Giving a small speech in front of small group	Fluency rating: 9-point scale (no stuttering - severe stuttering); Speech anxiety: 5-point scale (no anxiety - severe anxiety)
THS	[62]		Over the last week, I couldn’t understand what others were saying in noisy or crowded places.	5-point scale (no, not a problem - yes, a small problem - yes, a moderate problem - yes, a big problem - yes, a very big problem)
			Over the last week, I couldn’t understand people with soft voices.
			Over the last week, I couldn’t understand what was being said in group conversations.
TFI	[63]	Over the past week, how much has your tinnitus interfered with…	Your ability to UNDERSTAND PEOPLE who are talking?	11-point scale (did not interfere - completely interfered)
			Your ability to FOLLOW CONVERSATIONS in a group or at meetings?
TBI-QOL	[65]	How much DIFFICULTYdo you currently have…	composing a brief note or e-mail to someone?	5-point scale (none - a little - somewhat - a lot - cannot do)
			I had trouble saying what I mean in conversations with others.
		In the past 7 days…	I had to talk very slowly to make myself understood.	5-point scale (never - rarely (once) - sometimes (2 or 3 times) - often (about once a day) - very often (several times a day))
			My speech was difficult for others to understand.
			I had difficulty following the topic of conversation.
		How much DIFFICULTYdo you currently have…	understanding what people say to you?
			following what other people are saying?
		In the past 7 days…	I had trouble understanding people when there was background noise.
			I had trouble understanding people over the phone
			I forgot what I wanted to say when talking to others.
		How much DIFFICULTYdo you currently have…	carrying on a conversation with more than one person?
VAL	[66]	In the past week, how much/how well…	Did you answer a ringing telephone and talk?	Amount scale: 6-point scale (did not use speech - used speech as often as before the stroke); Quality scale: 6-point scale (my speech was not used at all for that activity - my speech for that activity was as good as before the stroke)
			Did you take a message from someone on the phone and then deliver the message verbally?
			Did you tell a story or relay an event to someone?
			Did you make a phone call and talk, or take over a phone call and talk?
			Did you talk with others while in a group?
			Did you talk about any of your needs?

## Sheet: ICF domain 5
ICF domain 5: self-care
Instrument	Reference	Instructional phrase	Item	Response options
ACOM	[37]	How effectively do you…	explain your health concerns to your doctor	5-point scale (completely - mostly - somewhat - not very - does not apply to me)
			talk about your health concerns with family members
CPIB	[19]	Does your condition interfere with…	Answering questions from a doctor or healthcare provider who you know	4-point scale (not at all - a little - quite a bit - very much)
SESMQ	[59]		You are at the doctor’s office. The receptionist calls you from across the room to let you know that it is your turn to see the doctor.	How well: 11-point scale (not well at all - very well); How confident: 11-point scale (not confident at all - very confident)

## Sheet: ICF domain 6
ICF domain 6: domestic life
Instrument	Reference	Instructional phrase	Item	Response options
ACOM	[37]	How effectively do you…	ask for information from store employees	5-point scale (completely - mostly - somewhat - not very - does not apply to me)
COMACT	[44]	How often do you do these activities?	Talk to shopkeepers/trades people	6-point scale (weekly - fort-nightly - monthly - rarely - not at all - n/a)
CPIB	[19]	Does your condition interfere with…	Talking with a clerk in a store about aproblem with a bill or purchase	4-point scale (not at all - a little - quite a bit - very much)
			Talking to a store clerk who is in a hurry
DIP	[46]		I avoid asking for items in shops	4-point scale (strongly agree - agree - disagree - strongly disagree)
LwD	[53]		It’s difficult to communicate with people I know, at work or in stores	6-point scale (definitely false - mostly false - partly false - sometimes true - mostly true - definitely true)
SESMQ	[59]		You are in the grocery store. The person at the checkout tells you the total of your bill.	How well: 11-point scale (not well at all - very well); How confident: 11-point scale (not confident at all - very confident)

## Sheet: ICF domain 7
ICF domain 7: interpersonal interactions and relationships
Instrument	Reference	Instructional phrase	Item	Response options
ACOM	[37]	How effectively do you…	talk to your closest family member or friend
			talk about your future plans with family or friends
			discuss family matters with your spouse and children
			have a conversation with strangers
			talk about your day with family or friends
			call family members by name
			make yourself understood when you speak with strangers
			tell people about yourself
			make yourself understood when you speak with family or friends
			understand your closest family member or friend when they talk to you
			make your wants and needs known
			write a personal letter
AIQ	[38]		During the last week, how easy was it to talk to someone close to you?”	5-point scale (bad - good)
			“During the last week, how easy was it to talk to someone you didn’t know?”
			So the last week, how easy was it to understand someone close to you?”
			In the last week, how easy was it to understand someone you don’t know?”
			“During the last week, how easy was it for you to write a letter to a friend?”
ALUSCA	[39]	Items are not shown due to copyright
CDP	[42]	Items are not shown due to copyright
COAST	[43]		In the past week or so, how well could you have a chat with someone you know well?	5-point scale (couldn't do it at all - with a lot of difficulty - with some difficulty - quite well - very well)
			In the past week or so, how well could you have a short conversation with an unfamiliar person?
COMACT	[44]	How often do you do these activities?	Talk to spouse	6-point scale (weekly - fort-nightly - monthly - rarely - not at all - n/a)
			Talk for family
			Talk to friends
			Talk to neighbours
			Give a speech at an informal group
			Give a speech at a formal group
CPIB	[19]	Does your condition interfere with…	Talking with people you know	4-point scale (not at all - a little - quite a bit - very much)
			Starting a conversation with someone youknow
			Giving personal advice to help a familymember or friend
			Talking with family or friends aboutsomething you are planning to do with them
			Sharing your opinion with family and friends
			Trying to persuade a friend or family memberto see a different point of view
			Talking with people you do NOT know
			*Would your condition interfere with askingfor help from a stranger
			Comforting a friend or family member
			Having a long conversation with someone youknow about a book, movie, show or sportsevent
			Communicating at social gatherings whereyou know most of the people
			Greeting someone you know at a socialgathering
			*Would your condition interfere with givingdirections to someone who is lost and hasasked you for help
			Making new acquaintances
			*Would your condition interfere if you werewith someone you knew and needed to askthem for help right away
			Communicating at home
			Talking with important people in your lifeabout your wishes regarding long-termplanning
			Sharing personal feelings with people who areclose to you
			Making comments to family or friends about aTV show or movie you are watching together
			*Would your condition interfere withcommunicating during an emergency
			Talking about an emotional issue with familyor friends
DIP	[46]		People treat me as if I am stupid because they can’t understand me	4-point scale (strongly agree - agree - disagree - strongly disagree)
			My family never get annoyed when they do not understand what I am saying
			People are usually patient when I speak slowly
			Although I have difficulty speaking I do not avoid communicating with people I know
			I do not avoid talking to strangers
EMO-CHEQ	[47]		Difficulty identifying emotions expressed in speech causes me to feel uncomfortable when talking to friends.	5-point scale (strongly disagree - slightly disagree - neither agree or disagree - slightly agree - strongly agree)
ECD-P	[48]		My caregiver makes eye contact when we talk to each other	4-point scale (strongly disagree - disagree - agree - strongly agree)
			I feel safe in conversations where my caregiver is present
			My caregiver and I talk less and less to each other
			I tell people about my illness
			There are misunderstandings between me and my caregiver
			In general, I would grade the conversations between me and my partner with an:
			In general, I would grade the conversations between me and the people in our immediate surroundings (children, friends, neighbors, etc.) with an:
SHSE	[51]		Do you have difficulty understanding the speech of an unfamiliar person when compared to a familiar person?	5-point scale (never - occasionally - half the time - almost always - always)
SHI	[52]		My family has difficulty understanding me when I call them throughout the house	5-point scale (never - almost never - sometimes - almost always - always)
LwD	[53]		It’s difficult to communicate with members of my family	6-point scale (definitely false - mostly false - partly false - sometimes true - mostly true - definitely true)
			It’s difficult to communicate with relatives and friends
			It’s difficult to communicate with people that I’ve never met before
			It’s difficult to talk with one or two people at home
			It’s difficult to talk when we have friends visiting
			It’s difficult to talk in a group of people that I don’t know
Neuro-QOL	[54]		understanding family and friends on the phone?
			carrying on a conversation with a small group of familiar people (e.g., family or a few friends)?
OASES-A	[55]	How difficult is it for you to communicate in the following general situations?	talking with people you do know well (e.g. friends)	5-point scale (not at all difficult - not very difficult - somewhat difficult - very difficult - extremely difficult)
			Talking with people you do not know well (e.g. strangers)
		How difficult is it for you to communicate in the following situations at home?	talking to your spouse/significant other	5-point scale (not at all difficult - not very difficult - somewhat difficult - very difficult - extremely difficult)
			talking to your children
			talking to members of your extended family
			taking part in family discussions
		Overall, how much does stuttering interfere with your satisfaction	with communication at home	5-point scale (very positively - somewhat positively - neutral - somewhat negatively - very negatively)
QOL-DYS	[56]	You feel difficult in a situation if:	My speech is difficult for strangers to understand	5-point scale (never - almost never - sometimes - almost always - always)
			My speech problem is so severe that it is difficult for my family to understand
			You are attempting to convey important information over the telephone in an emergency
			You are talking to a family member while you are watching TV or listening to the radio
			You are upset and trying to get point across
			You are trying to resolve a conflict with someone
			You are making a difficult request of someone
			You are explaining to a friend that something exciting has happened
QLQA	[57]		To speak with people not belonging to family	5-point scale (able to successfully perform the behavior 0% of the time - able to successfully perform the behavior 25% of the time - able to successfully perform the behavior 50% of the time - able to successfully perform the behavior 75% of the tim - able to successfully perform the behavior 100% of the time)
			To explain yourself with your relatives
SESMQ	[59]		You are on the bus and a stranger talks to you with one hand over her/his mouth	How well: 11-point scale (not well at all - very well); How confident: 11-point scale (not confident at all - very confident)
			You are having a conversation with a friend or family member in your home. The room is dark because the curtains are partially closed and the light is off.
			Your friend/family member is trying to talk to you when she/he is in another room
			You are at a party where the conversation is noisy. Someone who you have never met before comes over to speak to you
			You are at home watching television with a family member. She/he turns and speaks to you.
			You are waiting for a train/plane at a busy station. Your friend is sitting beside you and says something without looking at you.
			You hold a party in your home. Someone you do not know very well starts up a conversation. She/he puts one hand over her/his mouth when they are speaking.
			You are having a family dinner in your home. There is more than one conversation occurring at a time
			You are at a wedding reception with 200 guests. Your friend/family member starts talking to you.
			You are in a restaurant with a family member or friend. You are seated in a dim and noisy spot.
			You telephone a family member/friend using a pay phone. There is a lot of noise from people passing behind you
			You are at home. The telephone rings. You do not recognize the caller’s voice and cannot understand what she/he is saying
SCS			Do you notice if a person is angry or happy just by his/her facial expression?	4-point scale (no problem - mild problem - moderate problem - severe problem)
SGSM			Phone conversation with family member or close friend	Fluency rating: 9-point scale (no stuttering - severe stuttering); Speech anxiety: 5-point scale (no anxiety - severe anxiety)
			Conversation with a group of family members or close friends
			Conversation with one family member or close friend
			Phone conversation with an acquaintance
			Conversation with an acquaintance
			Phone conversation with a stranger
			Conversation with a stranger
TBI-QOL	[65]	How much DIFFICULTYdo you currently have…	describing something that has happened to you so that others can understand you?	5-point scale (none - a little - somewhat - a lot - cannot do)
			understanding familiar people during ordinary conversations?
			understanding family and friends on the phone?
			making yourself understood to familiar people over the phone?
			carrying on a conversation with a small group of familiar people (eg, family or a few friends)?
			carrying on a conversation with a familiar person in a noisy environment (eg, at a party or meeting)?
VAL		In the past week, how much/how well…	Did you talk while eating a meal with others you did know?	Amount scale: 6-point scale (did not use speech - used speech as often as before the stroke); Quality scale: 6-point scale (my speech was not used at all for that activity - my speech for that activity was as good as before the stroke)
			Did you introduce yourself and/or greet others in your environment?
			Did you start a conversation with your caregiver or others in your family?
VFI	[67]		I feel I cannot talk to my family after a work day	5-point scale (never - almost never - sometimes - almost always - always)

## Sheet: ICF domain 8
ICF domain 8: major life areas
Instrument	Reference	Instructional phrase	Item	Response options
ALUSCA	[39]	Items are not shown due to copyright
CCRSA	[41]		How confident are you that you can participate in conversations about your finances?	11-point scale (Not confident - very confident)
FQLP	[49]		At school, I often misunderstood what my teachers and classmates said to me	4-point scale (I agree - I tend to agree - I tend not to agree - I do not agree)
OASES-A	[55]	How difficult is it for you to communicate in the following situations at work?	Using the telephone at work
			giving oral presentations or speaking in front of other people at work
			talking with co-workers or other people you work with (e.g. participating in meetings)
			talking with customers or clients
			talking with your supervisor or boss
		Overall, how much does stuttering interfere with your satisfaction	with communication at work?	5-point scale (very positively - somewhat positively - neutral - somewhat negatively - very negatively)
QOL-DYS	[56]	You feel difficult in a situation if:	You are asking for information in a group or class	5-point scale (never - almost never - sometimes - almost always - always)
SESMQ	[59]		You are in the bank. You go to the teller to ask about your bank balance	How well: 11-point scale (not well at all - very well); How confident: 11-point scale (not confident at all - very confident)
SGSM	[61]		Talking with persons of authority (boss, teacher, etc.)	Fluency rating: 9-point scale (no stuttering - severe stuttering); Speech anxiety: 5-point scale (no anxiety - severe anxiety)

## Sheet: ICF domain 9
ICF domain 9: community, social and civic life
Instrument	Reference	Instructional phrase	Item	Response options
ACOM	[37]	How effectively do you…	explain how to get somewhere	5-point scale (completely - mostly - somewhat - not very - does not apply to me)
ALUSCA	[39]	Items are not shown due to copyright
COMACT	[44]	How often do you do these activities?	Order drinks	6-point scale (weekly - fort-nightly - monthly - rarely - not at all - n/a)
CPIB	[19]	Does your condition interfere with…	Communicating when you are out in yourcommunity (e.g. errands; appointments)	4-point scale (not at all - a little - quite a bit - very much)
			Visiting with others in a public place (e.g. park, restaurant, sports activity)
			Ordering a meal in a restaurant
SHSE	[51]		Do you have trouble talking with people in noisy environments such as restaurants or department stores?	5-point scale (never - occasionally - half the time - almost always - always)
OASES-A	[55]	How difficult is it for you to communicate in the following social situations?	Participating in social events (e.g. making "small talk" at parties)
			ordering food in a restaurant
			ordering food at a drive-thru
			overall, how much does stuttering interfere with your satisfaction with communication in social situations
SESMQ	[59]		You answer the door. The postal carrier hands you a package and asks you a question.	How well: 11-point scale (not well at all - very well); How confident: 11-point scale (not confident at all - very confident)
VAL	[66]	In the past week, how much/how well…	Did you talk to an employee in an office, store, or public place? (e.g., post office, market)	Amount scale: 6-point scale (did not use speech - used speech as often as before the stroke); Quality scale: 6-point scale (my speech was not used at all for that activity - my speech for that activity was as good as before the stroke)
			Did you verbally order for yourself in a restaurant?
